# Supplementary material for: Screening of Anti-Prion Compounds Using the Protein Misfolding Cyclic Amplification Technology
Source: Biomolecules. 2024 Sep 4;14(9):1113. doi: 10.3390/biom14091113 (PMC11430292; doi:10.3390/biom14091113)
Supplement: Supplementary file 1 [file biomolecules-14-01113-s001.zip]

Archive with 1 entries (1 files):
- biomolecules-3018157-supplementary.pdf
